# Supplementary material for: Developing an IPF Prognostic Model and Screening for Key Genes Based on Cold Exposure-Related Genes Using Bioinformatics Approaches
Source: Biomedicines. 2025 Mar 11;13(3):690. doi: 10.3390/biomedicines13030690 (PMC11940207; doi:10.3390/biomedicines13030690)
Supplement: Supplementary file 1 [file biomedicines-13-00690-s001.zip]

Archive with 1 entries (1 files):
- biomedicines-3464614-supplementary.pdf
